# Supplementary material for: Chicory: Understanding the Effects and Effectors of This Functional Food
Source: Nutrients. 2022 Feb 23;14(5):957. doi: 10.3390/nu14050957 (PMC8912540; doi:10.3390/nu14050957)
Supplement: Supplementary file 1 [file nutrients-14-00957-s001.zip]

Archive with 8 entries (8 files):
- File S1.pdf
- File S2.tif
- File S3.xlsx
- File S4.pdf
- File S5.xlsx
- File S6.xlsx
- File S7.pdf
- File S8.xlsx
