# Supplementary material for: Chicory: Understanding the Effects and Effectors of This Functional Food
Source: Nutrients. 2022 Feb 23;14(5):957. doi: 10.3390/nu14050957 (PMC8912540; doi:10.3390/nu14050957)
Supplement: Supplementary file 1 [file nutrients-14-00957-s001.zip › File S3.xlsx]

## Sheet: Feuil1
File S3. Gene expression profiles in mice liver tissue, ileum cells and caecum of mice during different diets
Individual log2FC (mouse 1-3) for up- and down-regulated genes in mice feed with chicory (Chic), fructose (Fru), chlorogenic acids (CGA) and lactone sesquiterpenes (STL) supplemented diet
Tissue	GeneName	Chic1	Chic2	Chic3	Fru1	Fru2	Fru3	CQA1	CQA2	CQA3	STL1	STL2	STL3	Description	Function	Name	ID	RefNumber
Anti-cancer effect
Liver	Nanog	-2.66727	-2.93665	-2.41201	-2.44514	-2.14898	-2.53061	0	0	0	0	0	0	nanog homeobox	Cell proliferation	NM_028016	A_55_P2007703	2782
Liver	Particl	-0.734903	-0.646392	-0.753685	0	0	0	0	0	0	-0.982071	-0.924539	-1.02373	promoter of Mat2a antisense radiation induced circulating long non-coding RNA	Apoptosis	NR_046011	A_55_P2247789	30759
Ileum	Mcmdc2	0.636659	0.560362	0.686329	0.760951	0.986846	0.888753	0	0	0	0	0	0	minichromosome maintenance domain containing 2	Cell cycle/ DNA repair	ENSMUST00000052843	A_52_P506452	6830
Ileum	Mtss1	1.2367	1.47795	0.88258	0	0	0	0.533315	0.647196	0.288532	0.509419	0.817426	0.52589	metastasis suppressor 1	Cell proliferation	NM_144800	A_51_P201338	9928
Ileum	Lzts1	0.422326	0.649607	0.502623	0.843583	0.949001	0.599504	0.880353	1.42906	0.610603	1.33358	1.21401	1.07761	leucine zipper, putative tumor suppressor 1	Cell proliferation	ENSMUST00000184961	A_55_P2148185	33973
Caecum	Anp32a	0.513466	0.890783	0.571242	1.07444	0.902085	0.706305	0	0	0	0	0	0	acidic (leucine-rich) nuclear phosphoprotein 32 family, member A	Cell proliferation	NM_009672	A_55_P2162160	31406
Caecum	Cables1	0.539073	0.90146	0.57697	1.05819	0.805304	0.498462	0	0	0	0	0	0	CDK5 and Abl enzyme substrate 1	Cell proliferation	NM_022021	A_51_P117581	23927
Caecum	Ctbp2	0.546567	0.865699	0.578146	1.23235	0.960856	0.803603	0	0	0	0	0	0	C-terminal binding protein 2	Cell proliferation	NM_009980	A_52_P15212	9180
Caecum	Chtf8	0.413899	0.864922	1.561	1.2067	1.00907	0.780008	0	0	0	0	0	0	CTF8, chromosome transmission fidelity factor 8	Cell cycle	NM_145412	A_55_P1967880	15358
Anti-inflammatory effect
Liver	Snx10	-1.61891	-1.40822	-1.36718	-1.1807	-1.01477	-1.35576	0	0	0	0	0	0	sorting nexin 10	Immunity/ Inflammation	NM_028035	A_51_P120093	21046
Liver	Nt5e	1.05823	0.942465	1.15051	0.619752	0.928063	1.00677	0.373378	0.285414	0.635776	0.417451	0.492679	0.403928	5' nucleotidase, ecto	Immunity/ Inflammation	NM_011851	A_52_P574668	10406
Liver	Rwdd3	0.9136	0.97301	1.37374	0.857017	2.12284	1.69454	0	0	0	0	0	0	RWD domain containing 3	Immunity/ Inflammation	ENSMUST00000098650	A_51_P120356	10986
Ileum	Rwdd3	0.393163	0.338021	0.411085	0.469266	0.71148	0.439014	1.78946	1.5993	1.06031	1.53474	1.75338	1.01823	RWD domain containing 3	Immunity/ Inflammation	ENSMUST00000098650	A_51_P120356	10986
Caecum	Cfd	-0.777159	-0.744074	-0.983702	-1.61563	-1.03709	-0.858286	-0.784341	-0.596052	-0.603705	-0.813998	-0.603705	-0.549115	complement factor D (adipsin)	Immunity/ Inflammation	NM_013459	A_51_P156955	32922
Antibacterial and antiviral effects
Liver	Wfdc21	0.813791	1.06208	1.3971	0.77385	0.800924	0.890111	0	0	0	0	0	0	WAP four-disulfide core domain 21	Innate mmunity	NM_183249	A_51_P108226	21087
Liver	Asb12	1.14146	0.717524	0.916201	2.06207	2.12158	2.26003	-2.19737	-1.44282	-2.18757	-2.2811	-2.43489	-2.33613	ankyrin repeat and SOCS box-containing 12	Innate mmunity	NM_001313743	A_55_P2100360	14940
Liver	Ighv5-4	0.679102	0.714701	0.661489	0.660446	0.880602	0.564483	0	0	0	0	0	0	immunoglobulin heavy variable 5-4	Innate mmunity	ENSMUST00000103444	A_55_P2150734	15243
Ileum	Ap1m1	1.07138	0.585326	0.468715	0	0	0	1.86203	1.27939	0.63151	0	0	0	adaptor-related protein complex AP-1, mu subunit 1	Host-virus interaction	NM_007456	A_51_P190805	31747
Caecum	Irf2bp2	0.590044	0.860888	0.333615	1.40637	1.04159	0.848443	0	0	0	0	0	0	interferon regulatory factor 2 binding protein 2	Innate mmunity	NM_001164598	A_66_P103271	4348
Caecum	Saa3	0.638445	1.0159	0.954884	1.14202	0.840476	0.900718	0	0	0	0	0	0	serum amyloid A 3	Response to bacterium	NM_011315	A_55_P1953169	38239
Caecum	Mzb1	0.572636	1.0445	0.501121	1.20265	1.01001	0.787615	0	0	0	0	0	0	marginal zone B and B1 cell-specific protein 1	Response to bacterium	NM_027222	A_51_P452153	2388
Hypolipidemic effect
Liver	Apoa1	0.610294	0.9688	1.086	0	0	0	0.513492	0.667245	0.531569	0	0	0	apolipoprotein A-I	Lipid metabolism	NM_009692	A_51_P408082	5691
Liver	Acox3	1.28243	0.779255	1.82636	1.08567	1.39435	1.11337	1.01494	1.03648	0.728334	0.733714	0.86075	0.735178	pristanoyl-CoA oxidase	Lipid metabolism	ENSMUST00000068563	A_55_P1971579	37054
Liver	Pex11a	1.14741	1.03579	0.798094	1.07157	1.31745	0.990305	0	0	0	0	0	0	peroxisomal biogenesis factor 11 alpha	Lipid metabolism	NM_011068	A_51_P456957	3611
Ileum	Pex11a	0.519307	0.619065	0.288561	0.798827	0.772311	0.813457	0	0	0	0	0	0	peroxisomal biogenesis factor 11 alpha	Lipid metabolism	NM_011068	A_51_P456957	3611
Ileum	Liph	0.753796	0.503496	0.626371	0.94309	1.10575	1.13972	0	0	0	0	0	0	lipase, member H	Lipid metabolism	NM_153404	A_51_P122660	11852
Caecum	Fa2h	0.587669	0.638808	0.4239	1.14395	0.918225	0.650506	0.573209	0.491788	0.634343	0.976025	0.739743	0.862716	fatty acid 2-hydroxylase	Lipid metabolism	NM_178086	A_55_P2086128	3652
Caecum	Akr1b8	0.823265	0.911713	0.959923	1.40388	1.20607	0.976757	0.416262	0.756429	0.847725	0.737455	0.569366	0.575953	aldo-keto reductase family 1, member B8	Lipid metabolism	NM_008012	A_51_P128987	3642
Hypoglycemic effect
Liver	Tpi1	0.7796	0.536866	0.890603	0.664381	1.42051	1.44342	0	0	0	-1.70958	-1.80864	-1.67638	triosephosphate isomerase 1	Glycolysis/ Gluconeogenesis	NM_009415	A_51_P433824	24707
Liver	Sp6	0.960964	0.647642	0.787204	2.2454	2.46029	2.29271	-2.08542	-2.23477	-2.08749	-2.80585	-2.47457	-2.44623	trans-acting transcription factor 6	Hepatic gluconeogenesis	NM_031183	A_55_P2070441	13246
Liver	Gcg	-0.51625	-0.632108	-0.459432	-0.765322	-0.835892	-0.856982	0	0	0	-0.575515	-0.613683	-0.683009	glucagon	Glycemic regulation	NM_008100	A_51_P406253	18048
Ileum	Insm2	1.19976	0.921212	0.826877	1.34512	1.42304	0.811466	1.59286	1.34597	1.24379	1.3511	1.30086	1.29409	insulinoma-associated 2	Pancreatic endocrine cell differentiation	NM_020287	A_55_P2058335	8622
Caecum	Gla	0.616734	0.85165	0.600149	1.32288	1.36942	1.4145	0.457873	0.429248	0.702668	0.572995	0.556977	0.565008	galactosidase, alpha	Galactose metabolism	NM_013463	A_55_P2146136	3899
Appetite regulation
Caecum	Sec11a	0.542276	0.483824	0.457518	0.960919	0.606532	0.664071	0	0	0	0	0	0	SEC11 homolog A, signal peptidase complex subunit	Incretin synthesis/ GLP-1 synthesis/ Ghrelin synthesis	NM_019951	A_52_P242973	23740
Intestinal absorption / Endocytosis
Ileum	Add1	1.08767	0.914198	0.806848	1.89717	1.55632	1.60374	0	0	0	0	0	0	adducin 1 (alpha)	Actin cytoskeleton organization/ Actin filament bundle assembly	NM_001331080	A_55_P1990336	43781
Neural and sensory development
Liver	Pou6f1	0.549999	0.950966	1.26476	0.805423	1.39039	1.28672	0	0	0	0	0	0	POU domain, class 6, transcription factor 1	Brain/ heart/muscle development	NM_010127	A_55_P2026420	31047
Liver	Ntf5	0.574614	0.473931	0.385202	1.00841	1.1833	0.60359	0	0	0	0	0	0	neurotrophin 5	Neuronal development	NM_198190	A_52_P359819	4522
Liver	Mecp2	0.889683	1.04442	1.47329	1.14645	0.67572	0.881543	0	0	0	0	0	0	methyl CpG binding protein 2	Neuronal development	NM_010788	A_51_P424232	29069
Liver	Nav2	0.90001	0.828639	0.520574	0.418492	1.12048	0.817379	0	0	0	0	0	0	neuron navigator 2	Neuronal development	NM_175272	A_55_P2071970	10649
Liver	Bicdl1	0.660738	0.586184	0.722177	0.654541	0.980066	0.680697	0	0	0	0	0	0	BICD family like cargo adaptor 1	Neuronal development	ENSMUST00000117847	A_55_P2012764	12801
Liver	Clic5	0.551004	0.952037	0.684921	1.33133	1.69496	1.20019	0	0	0	0	0	0	chloride intracellular channel 5	Visual perception	NM_172621	A_51_P420547	6838
Liver	Vmn1r101	0.668062	0.708901	0.639231	0.573607	0.894068	0.694855	0	0	0	0	0	0	vomeronasal 1 receptor 101	Smell/ pheromones perception	NM_001166836	A_55_P2179890	14319
Liver	Olfr1449	0.259685	0.305544	0.621605	0.719684	1.13483	0.675502	0	0	0	0	0	0	olfactory receptor 1449	Smell perception	NM_146303	A_55_P2002978	9224
Ileum	Olfr1014	0.987145	0.835011	0.85101	1.32596	1.21339	1.37463	0	0	0	0	0	0	olfactory receptor 1014	Neural and sensory development	NM_146569	A_55_P2120977	38856
Ileum	Pax7	0.965235	1.08804	0.930641	1.24782	1.06618	1.21691	0	0	0	0	0	0	paired box 7	Neural crest development	NM_011039	A_51_P295131	11564
Ileum	Rasgrf1	0.731236	0.62829	0.926694	0	0	0	1.12058	1.91862	1.49709	1.08638	1.39762	1.12835	RAS protein-specific guanine nucleotide-releasing factor 1	Long-term memory	NM_001039655	A_52_P536022	30924
Caecum	Pigt	0.505717	0.732013	0.754168	1.1658	1.07735	1.5026	0	0	0	-1.12148	-1.2313	-1.17534	phosphatidylinositol glycan anchor biosynthesis, class T	Neuron differentiation	NM_133779	A_55_P1987439	28863
Caecum	Noct	1.32969	0.813747	1.21845	0	0	0	0	0	0	1.95385	1.05643	1.57382	nocturnin	Circadian rhythm	ENSMUST00000144826	A_55_P2009069	1111
Anti-xenobiotic and antioxidant effect
Liver	Abcc5	1.08399	0.764352	1.05135	0.666016	0.898126	0.50998	0	0	0	0	0	0	ATP-binding cassette, sub-family C (CFTR/MRP), member 5	Xenobiotic defense	NM_013790	A_51_P116421	11255
Liver	Cyp2b23	0.922394	0.62067	0.956704	0.742422	1.01093	0.984422	0.522645	0.677597	0.44957	0	0	0	cytochrome P450, family 2, subfamily b, polypeptide 23	Xenobiotic defense/ Redox metabolism	NM_001081148	A_55_P2162645	13168
Liver	Cyp2c29	1.36989	1.26811	0.776252	1.6038	1.70761	1.42693	0	0	0	0	0	0	cytochrome P450, family 2, subfamily c, polypeptide 29	Xenobiotic defense/ Redox metabolism	NM_007815	A_51_P103706	9967
Liver	Hvcn1	0.469895	0.369774	0.684303	0.695212	1.45817	0.846198	0	0	0	0	0	0	hydrogen voltage-gated channel 1	Cell redox homeostasis	NM_001042489	A_55_P1960053	37656
Ileum	Gstm2	0.489567	0.851754	0.343295	0.747208	1.25763	0.949234	0.545042	0.60697	0.703507	0	0	0	glutathione S-transferase, mu 2	Cell redox homeostasis	NM_008183	A_51_P284486	35346
Ileum	Cyp3a57	0.278213	0.770023	0.671657	0	0	0	0.734089	1.29904	0.930213	1.16202	0.950499	0.680734	cytochrome P450, family 3, subfamily a, polypeptide 57	Xenobiotic defense	NM_001100180	A_55_P2162880	34223
Other
Ileum	Coa5	0.674064	0.996394	0.650293	0.849108	0.952814	1.00918	0	0	0	0.489976	0.558668	0.488194	cytochrome C oxidase assembly factor 5	Respiratory chain	NM_198006	A_55_P1962035	24409
Caecum	Cox7c	-0.623563	-0.557556	-1.32913	0	0	0	-0.545865	-1.8426	-1.21145	-1.24091	-0.930228	-0.794265	cytochrome C oxidase subunit VIIc	Respiratory chain	NM_007749	A_55_P1999838	23194
Caecum	S100g	-0.584171	-0.863432	-0.869203	0	0	0	-0.835106	-1.14644	-0.968068	-1.87707	-2.02018	-1.94685	S100 calcium binding protein G	Ca2+ transport	NM_009789	A_55_P2013236	27524
