# Supplementary material for: Chicory: Understanding the Effects and Effectors of This Functional Food
Source: Nutrients. 2022 Feb 23;14(5):957. doi: 10.3390/nu14050957 (PMC8912540; doi:10.3390/nu14050957)
Supplement: Supplementary file 1 [file nutrients-14-00957-s001.zip › File S5.xlsx]

## Sheet: Feuil1
File S5. The operational taxonomic units (OTUs) identified with an abundance >0.1% in fecal microbiota of mice after different diets
Diets were supplemented with chicory flour (Chic), fructose (Fru), chlorogenic acids (CGA) and lactone sesquiterpenes. Ctr1 – control related to Chic and Fru diet; Ctr2 – control related to CGA and STL diet (mice number 1-5).
Kingdom	Phylum	Class	Order	Family	Genus		Ctr1.1_D0	Ctr1.2_D0	Ctr1.3_D0	Ctr1.4_D0	Ctr1.5_D0		Ctr1.1_D30	Ctr1.2_D30	Ctr1.3_D30	Ctr1.4_D30	Ctr1.5_D30		Chic_flour1_D0	Chic_flour2_D0	Chic_flour3_D0	Chic_flour4_D0	Chic_flour5_D0		Chic_flour1_D30	Chic_flour2_D30	Chic_flour3_D30	Chic_flour4_D30	Chic_flour5_D30		Fru1_D0	Fru2_D0	Fru3_D0	Fru4_D0	Fru5_D0		Fru1_D30	Fru2_D30	Fru3_D30	Fru4_D30	Fru5_D30		Ctr2.1_D0	Ctr2.2_D0	Ctr2.4_D0	Ctr2.5_D0		Ctr2.1_D30	Ctr2.2_D30
Bacteria	Actinobacteria	Coriobacteriia	Coriobacteriales	Coriobacteriales_fa	Coriobacteriales_ge		0.010004	0.060054	0.040036	0.130078	0.010003		0.010006	0.02001	0	0.170341	0		0.0801041	0.140168	0.12006	0.070049	0.090045		0.04002	0.0500651	0.210105	0.0801122	0.46023		0.220176	0.0400641	0.02001	0.0800721	0.04004		0.060036	0.15012	0.130091	0.16008	0.360505		0.140112	0.28028	0.030015	0.090063		0.02002	0.20012
				Eggerthellaceae	Eggerthellaceae_ge		0	0.070056	0.010009	0.120072	0.020006		0	0.02001	0.010007	0.0701403	0		0.0300391	0.0600721	0	0.070049	0.010005		0.030015	0.020026	0.010005	0.020028	0.110055		0.010008	0.010016	0.030015	0.0800721	0.0500501		0.010006	0	0.070049	0.030015	0.0300421		0.0800641	0.04004	0.070035	0.040028		0.0500501	0.030018
					Enterorhabdus		0	0.070056	0.010009	0.030018	0.020006		0.010006	0.010005	0	0.0400802	0		0.020026	0	0	0.020014	0		0	0	0	0.0400561	0		0	0.010016	0.02001	0.010009	0.02002		0	0.010008	0	0.050025	0		0.060048	0.04004	0.070035	0.050035		0.02002	0
	Bacteroidetes	Bacteroidia	Bacteroidales	Bacteroidaceae	Bacteroides		2.88115	1.49119	0.950856	1.48089	8.43253		1.49089	1.75088	2.2916	0.581162	6.9949		4.14539	3.57429	3.38169	1.74122	2.37119		2.53127	3.71483	2.09105	4.06569	3.87194		3.90312	1.47236	1.52076	1.27114	2.62262		1.02061	1.06085	6.33443	0.68034	1.97276		3.10248	2.11211	2.17109	0.930651		2.72272	3.82229
				Bacteroidales_fa	Bacteroidales_ge		0.180072	0.040032	0.050045	0.10006	0.120036		0.140084	0.10005	0.190133	0.160321	0.060042		0.0500651	0.0901081	0.070035	0.050035	0.070035		0.070035	0.0700911	0.12006	0.0600841	0.110055		0.110088	0.160256	0	0.120108	0.15015		0.120072	0.0900721	0.210147	0.12006	0.0901262		0.0900721	0.22022	0.04002	0.070049		0.21021	0.090054
				Marinifilaceae	Odoribacter		0.290116	0.290232	0.430387	0.210126	0.740222		0.35021	0.610305	0.510357	0.170341	0.260182		0.480625	0.130156	0.30015	0.160112	0.330165		0.670335	0.420547	0.910455	1.05147	0.28014		0.20016	0.110176	0.330165	0.670604	0.44044		0.070042	0.410328	0.160112	0.290145	0.350491		0.05004	0.04004	0.310155	0.340238		0.36036	1.10066
				Muribaculaceae	Muribaculaceae_ge		41.2465	15.4123	12.3912	26.8961	25.9078		17.1803	15.7479	32.6128	34.2786	23.9267		14.2485	24.189	23.4917	19.1334	20.3502		27.0535	30.2193	21.8509	19.7276	40.3002		18.8551	24.0986	6.24312	15.9043	31.6016		34.4106	16.7034	44.7613	10.075	29.5814		30.8447	23.3634	14.1571	19.4136		34.7147	29.1775
					Muribaculum		0.680272	0.20016	0.0900811	0.510306	0.340102		0.780468	0.32016	3.08216	2.18437	0		0.73095	0.520625	1.38069	0.560392	0.110055		0.30015	1.11144	1.50075	0.310435	0.26013		0.170136	0.340545	0.090045	0.0800721	0.36036		0.890534	0.020016	0.460322	0.14007	0.811136		0.380304	0.520521	0.050025	0.080056		0.500501	1.11067
				Prevotellaceae	Alloprevotella		0.70028	1.57126	0.460414	1.23074	1.27038		0.170102	0.82041	2.79195	0.771543	0		1.2316	1.24149	1.08054	1.04073	0.430215		0.68034	0.750976	0.270135	0.0600841	0.46023		0.330264	0.871394	0.18009	0.370333	1.5015		1.661	0.530424	7.92555	1.09055	0.390547		0.980785	1.84184	0.610305	0.490343		0.27027	1.35081
					Prevotellaceae_ge		0.070028	0	0.010009	0	0.010003		0	0.010005	0	0.0200401	0		0.0400521	0.010012	0.030015	0	0		0.110055	0	0	0.010014	0		0	0.0200321	0.010005	0.010009	0		0.010006	0	0	0.010005	0.010014		0	0.0700701	0.02001	0		0	0
					Prevotellaceae_UCG-001		5.04202	2.08167	1.14103	1.40084	3.20096		1.85111	1.43072	0.60042	4.6493	1.02071		2.52328	2.99359	4.45223	1.18083	0.030015		9.42471	4.3056	5.66283	3.2846	1.47074		2.96237	2.30369	0.730365	1.37123	5.66567		3.95237	2.57206	2.46172	1.12056	5.36751		3.49279	3.63363	1.08054	0.530371		3.31331	7.13428
				Rikenellaceae	Alistipes		8.38335	6.45516	6.19558	6.5039	14.7744		8.27496	11.7959	12.9791	5.21042	9.4266		6.40833	7.12855	10.6953	7.18503	10.3252		8.90445	9.76269	6.06303	6.25876	2.38119		7.76621	4.56731	5.02251	6.58593	8.32833		4.84291	7.09568	2.81197	3.01151	4.88684		6.05484	4.02402	5.50275	6.94486		7.35736	6.56394
					Rikenella		0.40016	0.30024	0.640577	0.40024	0.310093		1.11067	0.46023	0.60042	0.280561	0.060042		0.771002	0.390469	0.76038	0.570399	0.58029		0.68034	0.440573	0.230115	1.12157	0.470235		0.30024	0.550881	0.42021	0.450405	0.39039		0.740444	0.520416	0.540378	0.250125	0.360505		0.460368	1.01101	0.66033	1.35095		0.27027	0.190114
					Rikenellaceae_RC9_gut_group		8.39336	3.46277	3.15284	3.22193	2.27068		3.07184	3.56178	6.79476	2.32465	1.49104		6.90898	4.84581	8.69435	4.02282	4.21211		3.64182	3.22419	1.90095	3.31464	4.25213		2.61209	2.07332	1.44072	1.4413	3.37337		4.40264	1.82146	3.93275	0.570285	1.24174		2.14171	3.11311	2.49125	5.69399		5.38539	6.0036
				Tannerellaceae	Parabacteroides		0.060024	0.030024	0.010009	0.090054	0.380114		0.020012	0.06003	0.040028	0.280561	0.070049		0.0300391	0.370445	0.08004	0.010007	0.010005		0.130065	0.0300391	0.030015	0.0300421	0.050025		0.010008	0.0600962	0	0.010009	0.02002		0.110066	0.010008	0.030021	0	0.180252		0.020016	0.02002	0.010005	0		0.0900901	0.320192
					Tannerellaceae_ge		0.020008	0.010008	0	0.010006	0.030009		0	0.010005	0	0.0300601	0.180126		0	0.030036	0	0	0		0.02001	0	0.14007	0.0500701	0.030015		0.010008	0	0	0	0		0.040024	0	0	0	0		0	0	0	0		0	0.010006
			Bacteroidia_or	Bacteroidia_fa	Bacteroidia_ge		0	0	0	0.020012	0		0.030018	0	0.040028	0.0901804	0		0	0.020024	0	0	0		0.06003	0	0	0.110154	0		0.010008	0	0	0	0.01001		0.010006	0	0	0	0.0400561		0	0	0	0		0	0
	Cyanobacteria	Vampirivibrionia	Gastranaerophilales	Gastranaerophilales_fa	Gastranaerophilales_ge		0.140056	0.05004	0.140126	1.09065	0.030009		0.35021	0.06003	0.40028	0.1002	0		0.0400521	0.020024	0.08004	0.060042	0.190095		0.74037	0.170221	0.210105	0.110154	0.250125		0.0900721	0.0200321	0.050025	0.0800721	0.0500501		0.720432	0.020016	0.210147	0.150075	0.751051		0	0.01001	0.06003	0.150105		0.0600601	1.21073
	Desulfobacteria	Desulfovibrionia	Desulfovibrionales	Desulfovibrionaceae	Bilophila		0.010004	0.0900721	0.140126	0.020012	0.050015		0.10006	0.010005	0.10007	0	0.130091		0.0400521	0.020024	0.090045	0.030021	0.070035		0.010005	0	0.010005	0.0500701	0.02001		0	0.0701122	0.14007	0.060054	0.0700701		0.060036	0.030024	0.060042	0.10005	0.0400561		0.020016	0.01001	0.050025	0.040028		0	0
					Desulfovibrio		0.070028	0.130104	0.230207	0.140084	0.050015		0.130078	0.070035	0.140098	0.1002	0.210147		0.0801041	0.010012	0.16008	0.060042	0.130065		0.030015	0.0500651	0.16008	0.0700981	0.2001		0.05004	0.220353	0.190095	0.120108	0.03003		0.080048	0.10008	0.140098	0.130065	0.0901262		0.160128	0.0900901	0.150075	0.090063		0.0600601	0.040024
	Firmicutes	Bacilli	Acholeplasmatales	Acholeplasmataceae	Anaeroplasma		0.010004	0.0800641	0.0800721	0.040024	0.040012		0.030018	0.070035	0.270189	0.0300601	0.310217		0.010013	0	0.08004	0.030021	0		0.22011	0.0500651	0.010005	0.300421	0.08004		0	0.010016	0.050025	0.020018	0		0.030018	0.030024	0.060042	0.090045	0.020028		0.010008	0	0.030015	0.040028		0.1001	0.060036
			Erysipelotrichales	Erysipelotrichaceae	Erysipelotrichaceae_ge		0.290116	0.160128	0.240216	0.20012	0.350105		0.20012	0.070035	1.33093	0.11022	0.170119		0.300391	0.160192	0.12006	0.140098	0.610305		0.10005	0.410534	0.12006	0.140196	0.130065		0.30024	0.310497	0.08004	0.190171	0.19019		0.510306	0.0900721	0.140098	0.350175	0.0801122		0.130104	0.0900901	0.10005	0.210147		0.26026	0.210126
			Lactobacillales	Enterococcaceae	Enterococcus		0.060024	0.010008	0.020018	0.020012	0.010003		0.230138	0.090045	0.020014	0.130261	0.070049		0.170221	0.020024	0	0.180126	0.030015		0.030015	0.0801041	0.130065	0	0.130065		0.040032	0.010016	0	0.0900811	0		0.110066	0.040032	0	0	0.120168		0.010008	0.01001	0.02001	0.110077		0.18018	0.030018
				Lactobacillaceae	Lactobacillus		0.790316	0.910729	2.75248	2.11127	0.910273		1.3308	0.50025	0.780546	5.7515	1.39097		1.47191	0.650781	1.25063	1.56109	0.650325		0.90045	0.811054	0.990495	1.16163	1.46073		0.800641	2.45393	17.3087	1.6615	0.03003		2.21133	10.2882	1.08076	0.48024	5.19728		1.35108	2.7027	1.06053	7.59532		0.14014	0.370222
				Streptococcaceae	Streptococcus		0.030012	0.030024	0.010009	0	0.010003		0.030018	0.010005	0.020014	0.0400802	0.090063		0.0600781	0.0901081	0.090045	0.010007	0.050025		0	0.0400521	0.04002	0.020028	0.02001		0.020016	0.0701122	0.010005	0.050045	0.04004		0.040024	0.060048	0	0	0.010014		0.060048	0.1001	0.010005	0.070049		0.04004	0.030018
			RF39	RF39_fa	RF39_ge		0.020008	0.320256	0.020018	0.120072	0.130039		0.220132	0.130065	0.020014	0.390782	0.140098		0.230299	0.240288	0.14007	0.380266	0.310155		0.32016	0.43056	0.090045	0.15021	0.04002		0.220176	0.490785	0.210105	0.640577	0.640641		0.010006	0.430344	0.080056	0.190095	0.410575		0.460368	0.44044	0.34017	0.470329		0.17017	0.390234
		Clostridia	Caldicoprobacterales	Caldicoprobacteraceae	Caldicoprobacter		0	0	0	0.010006	0.030009		0.010006	0.090045	0	0.0501002	0		0	0.0901081	0	0	0.010005		0.070035	0.0600781	0.050025	0	0.02001		0.010008	0	0	0	0.01001		0	0.020016	0	0	0.120168		0.05004	0	0.010005	0		0.01001	0.05003
			Christensenellales	Christensenellaceae	Christensenellaceae_R-7_group		0	0.070056	0	0.040024	0.070021		0.030018	0.010005	0	0.300601	0.140098		0.0600781	0.0400481	0.030015	0.020014	0.02001		0.04002	0.0300391	0.010005	0.0300421	0.030015		0	0	0.010005	0.010009	0.04004		0.010006	0.040032	0.040028	0.010005	0.20028		0.070056	0.01001	0.030015	0.040028		0.0500501	0
			Clostridia_or	Clostridia_fa	Clostridia_ge		0.020008	0.060048	0.10009	0.040024	0.060018		0.140084	0.010005	0.060042	0.0701403	0.060042		0.130169	0.0700841	0.150075	0.030021	0.050025		0.030015	0.0300391	0.02001	0.0700981	0.030015		0.020016	0.0300481	0.10005	0.050045	0.0800801		0.020012	0.060048	0.060042	0.08004	0.0500701		0.040032	0.02002	0.08004	0.080056		0.02002	0.030018
			Clostridia_UCG-014	Clostridia_UCG-014_fa	Clostridia_UCG-014_ge		0	3.09247	0.450405	1.22073	1.14034		0.30018	2.64132	0.030021	3.12625	0.160112		1.81236	4.31518	2.90145	5.09357	0.150075		2.30115	8.27075	2.10105	0.010014	0.250125		2.49199	3.46554	1.51076	5.35482	7.01702		0.010006	5.19416	2.17152	3.08154	5.2874		2.17174	4.38438	5.1926	4.81337		0.960961	2.52151
			Clostridia_vadinBB60_group	Clostridia_vadinBB60_group_fa	Clostridia_vadinBB60_group_ge		0.680272	2.17174	2.07186	1.20072	1.13034		1.1707	1.27064	1.20084	0.300601	1.44101		1.99259	0.390469	0.74037	0.70049	0.990495		1.03052	0.781015	1.44072	2.0028	1.01051		0.520416	0.410657	0.8004	0.490441	0.47047		0.520312	0.70056	0.610427	1.47074	0.460645		0.770616	0.47047	0.630315	1.74122		0.46046	1.29077
			Clostridiales	Clostridiaceae	Candidatus_Arthromitus		0.570228	0.340272	0.060054	0.290174	0.520156		0.20012	0.38019	0.220154	0.150301	0.070049		0.750976	0.280336	0.530265	0.230161	0.82041		0.28014	0.560729	0.14007	0.550771	0.090045		1.01081	0.380609	0.26013	0.480432	0.35035		0.190114	0.0900721	0.160112	0.04002	0.330463		0.720576	0.04004	0.250125	0.630441		0.37037	0.10006
			Lachnospirales	Lachnospiraceae	A2		0.070028	1.93155	0.220198	0.170102	0.090027		0.160096	0.08004	0.220154	0.150301	0.120084		0.220286	0.0500601	0.090045	0.10007	0.24012		0.02001	0.110143	0.210105	1.25175	0.070035		0.030024	0.140224	0.4002	0.260234	0.0500501		0.160096	0.260208	0.180126	0.34017	0.0901262		0.190152	0.0800801	0.090045	0.130091		0.25025	0.020012
					Acetatifactor		0.5002	0.060048	0.620559	0.180108	0.060018		0.370222	0.14007	0.410287	0.0701403	0.070049		0.280364	0.160192	0.12006	0.040028	0.090045		0.08004	0.0600781	0	0.480673	0.110055		0.120096	0.0901442	0.130065	0.120108	0.0800801		0.25015	0.060048	0.020014	0.110055	0.0300421		0.030024	0.1001	0.150075	0.160112		0.24024	0
					ASF356		0.230092	0.330264	0.320288	0.30018	0.090027		0.10006	0.090045	0.20014	0.0400802	0		0.0400521	0.120144	0.190095	0.030021	0.2001		0.510255	0.0400521	0.10005	0.020028	0.24012		0.240192	0.260417	0.22011	0.120108	0.0600601		0.320192	0.160128	0.170119	0.050025	0.0901262		0.260208	0.17017	0.170085	0.250175		0.0600601	0
					Coprococcus		0	0	0	0	0		0	0.070035	0	0.12024	0		0	0.010012	0	0	0		0	0.010013	0	0	0		0	0	0	0	0		0	0	0	0	0		0	0.01001	0	0		0	0
					GCA-900066575		0.120048	0.270216	0.170153	0.090054	0.060018		0.20012	0.130065	0.150105	0.140281	0.270189		0.320417	0.350421	0.370185	0.260182	0.130065		0.26013	0.160208	0.28014	0.260365	0.28014		0.270216	0.230369	0.250125	0.130117	0.11011		0.120072	0.590472	0.290203	0.78039	0.530743		0.320256	0.24024	0.32016	0.080056		0.0500501	0.210126
					Lachnoclostridium		0.720288	1.08086	0.770694	0.480288	0.40012		1.25075	0.24012	1.03072	0.731463	2.12149		1.0013	0.690829	0.44022	0.440308	0.990495		1.0005	0.360469	0.56028	1.25175	1.5908		0.2502	0.861378	0.6003	1.5514	0.22022		1.19071	0.490392	0.620434	0.92046	0.420589		1.1309	0.930931	0.6003	0.460322		0.42042	1.08065
					Lachnospiraceae_FCS020_group		0.020008	0.05004	0.10009	0.05003	0.030009		0.05003	0.04002	0.020014	0.01002	0.040028		0.0400521	0.030036	0	0	0.050025		0.050025	0.0400521	0.090045	0.010014	0.030015		0.020016	0.010016	0.04002	0.010009	0.01001		0.010006	0.030024	0.050035	0	0		0.070056	0.02002	0	0		0.04004	0.060036
					Lachnospiraceae_ge		9.2537	17.0637	21.069	15.2391	8.48254		20.3222	12.016	8.59602	8.35671	21.5651		18.0935	10.7729	12.7464	13.2993	22.9015		18.6493	7.60989	16.1381	22.9621	12.1261		11.9596	14.5232	12.5063	23.6613	7.38739		13.9484	13.1205	6.30441	18.9295	7.69077		17.3038	14.8749	11.986	13.7096		11.6717	10.3462
					Lachnospiraceae_NK4A136_group		4.96198	13.1105	22.3501	13.258	12.2637		19.0814	28.044	4.27299	11.002	1.64115		12.2359	16.8402	8.91446	23.8367	14.4172		8.36418	12.4161	23.2516	11.3158	13.957		24.5496	19.2007	24.5423	18.3765	15.025		8.30498	23.6289	3.77264	41.7209	17.3142		9.23739	16.5465	37.2786	16.9419		13.994	9.34561
					Lachnospiraceae_UCG-001		3.29132	7.47598	5.23471	7.0042	2.49075		4.79288	0.470235	2.68188	1.40281	4.12289		3.3844	0.810973	1.05053	3.38237	2.96148		0.010005	1.96255	0.96048	0	0.190095		3.52282	1.18189	3.24162	2.6624	0.590591		5.13308	0.05004	0	0.70035	0.640897		1.18094	1.94194	1.11056	1.99139		0.04004	0.30018
					Lachnospiraceae_UCG-006		0.90036	1.1309	0.990892	0.720432	0.710213		0.65039	0.370185	0.630441	0.400802	4.97348		0.971263	0.410493	0.450225	0.670469	0.98049		0.450225	0.500651	0.790395	1.40196	2.09105		0.590472	1.14183	0.510255	0.620559	0.38038		0.740444	1.67134	1.84129	0.46023	0.620869		0.910729	1.34134	1.38069	1.25088		0.610611	2.28137
					Roseburia		0.70028	1.80144	1.71154	1.1707	0.710213		0.360216	0.70035	0.280196	0.901804	2.67187		2.14279	1.77213	1.03052	1.60112	1.10055		0	0.570742	0.72036	0.400561	3.08154		2.56205	5.04808	3.07154	1.63147	0.680681		0.270162	0.35028	0.550385	0.8004	0.370519		2.58207	4.65465	2.05103	1.41099		1.22122	0.510306
					Tuzzerella		0	0.020016	0.020018	0.05003	0.050015		0.020012	0.04002	0.030021	0	0		0	0.030036	0.06003	0.020014	0.02001		0.010005	0.0300391	0.050025	0	0.030015		0.030024	0.0701122	0.04002	0.110099	0.04004		0.020012	0.070056	0.110077	0.06003	0.010014		0.020016	0.01001	0.02001	0.040028		0.0700701	0.040024
			Monoglobales	Monoglobaceae	Monoglobus		0	0.15012	0	0.020012	0.020006		0.05003	0.070035	0.020014	0.0200401	0		0.130169	0.010012	0.090045	0.080056	0.050025		0.290145	0.020026	0	0.0700981	0.04002		0.030024	0.160256	0.130065	0.150135	0.0800801		0.040024	0.15012	0.010007	0.04002	0.0901262		0.110088	0.12012	0.08004	0.520364		0.13013	0.020012
			Oscillospirales	Butyricicoccaceae	Butyricicoccaceae_UCG-009		0.130052	0.380304	0.310279	0.130078	0.070021		0.230138	0.270135	0.110077	0.0701403	0		0.0801041	0.0400481	0.110055	0.150105	0.130065		0.08004	0.110143	0.070035	0.120168	0.070035		0.2502	0.140224	0.390195	0.150135	0.18018		0.180108	0.180144	0.090063	0.42021	0.120168		0.15012	0.2002	0.350175	0.310217		0.17017	0.140084
					Butyricicoccus		0.15006	0.660528	0.130117	0.180108	0.080024		0.670402	0.38019	0.540378	0.190381	0.570399		0.440573	0.0500601	0.090045	0.090063	0.190095		0.130065	0.220286	0.24012	0.360505	0.26013		0.140112	0.330529	0.16008	0.130117	0.12012		0.470282	0.190152	0.050035	0.32016	0.15021		0.360288	0.14014	0.070035	0.180126		0.34034	0.720432
				Oscillospiraceae	Colidextribacter		0.840336	2.53203	2.30207	1.18071	1.28038		1.97118	1.28064	2.20154	0.831663	1.59111		1.60208	1.5819	1.38069	1.0007	1.71086		1.11056	1.32172	1.49075	2.12297	1.12056		1.70136	2.30369	2.14107	2.06186	1.17117		1.46088	1.74139	2.07145	1.36068	0.981374		1.71137	1.49149	2.03102	1.58111		0.990991	1.64098
					NK4A214_group		0.060024	0.0900721	0.0700631	0.090054	0.130039		0.140084	0.170085	0.120084	0.0901804	0.280196		0.110143	0.10012	0.26013	0.160112	0.090045		0.210105	0.170221	0.090045	0.160224	0.04002		0.070056	0.340545	0.150075	0.270243	0.14014		0.05003	0.140112	0.150105	0.22011	0.140196		0.070056	0.21021	0.110055	0.220154		0.24024	0.070042
					Oscillibacter		0.620248	0.930745	1.65149	0.510306	0.860258		1.98119	1.32066	0.390273	0.140281	1.93135		0.951237	0.30036	0.510255	0.240168	1.1906		1.18059	0.550716	0.790395	0.781094	0.550275		0.940753	0.390625	2.15108	1.05095	0.2002		0.75045	0.610488	0.490343	0.650325	0.240336		0.880705	0.17017	0.46023	0.310217		0.4004	0.190114
					Oscillospiraceae_ge		4.72189	6.73539	5.84526	4.35261	3.0109		5.02301	3.86193	5.04353	1.84369	4.81337		7.94032	3.5843	4.09205	3.32233	5.58279		2.48124	2.13277	3.82191	5.06709	1.86093		6.23499	4.54728	6.11306	4.93444	2.26226		6.5039	4.18335	2.35165	3.13157	1.73243		4.59367	4.09409	2.93147	4.8534		2.51251	3.62217
					Oscillospiraceae_UCG-003		0.120048	0.130104	0.290261	0.05003	0.060018		0.060036	0.170085	0.060042	0.01002	0.050035		0.270351	0.0500601	0.22011	0.060042	0.210105		0.190095	0.0801041	0.170085	1.83257	0.22011		0.110088	0.0500801	0.16008	0.10009	0		0.270162	0.15012	0	0.290145	0.0500701		0.260208	0.0800801	0.14007	0.270189		0.0600601	0.25015
					Oscillospiraceae_UCG-005		0	0.10008	0.060054	0.130078	0.060018		0.05003	0.090045	0.110077	0.0601202	0.060042		0.020026	0.020024	0.070035	0.060042	0		0.030015	0.0400521	0.08004	0.0300421	0.06003		0.060048	0.10016	0.06003	0.050045	0.0800801		0	0.030024	0.160112	0.150075	0.0700981		0.010008	0.0600601	0.12006	0.130091		0	0.010006
				Oscillospirales_fa	Oscillospirales_ge		0.010004	0.260208	0.620559	0.570342	0.180054		0.65039	0.450225	0.410287	1.24248	0.060042		1.49194	2.79335	1.53077	1.15081	0.08004		0.44022	0.700911	0.390195	0.77108	1.58079		0.480384	1.34215	0.330165	0.550495	0.32032		0.020012	0.230184	0.320224	0.28014	0.360505		0.620496	0.2002	0.410205	0.260182		0.4004	0.420252
				Oscillospirales_UCG-010	Oscillospirales_UCG-010_ge		0.030012	0.2502	0.290261	0.540324	0.460138		0.390234	0.390195	0.530371	0.651303	0.150105		0.340443	0.650781	0.310155	0.480336	0.24012		0.74037	0.420547	0.470235	0.130182	0.4002		0.180144	0.120192	0.04002	0.210189	0.48048		0.130078	0.230184	0.210147	0.110055	0.82115		0.540432	0.15015	0.14007	0.130091		0.730731	0.260156
				Ruminococcaceae	Anaerotruncus		0.55022	0.470376	0.640577	0.20012	0.090027		0.440264	0.190095	0.450315	0.11022	0.320224		0.0901172	0.0800961	0.230115	0.270189	0.54027		0.350175	0.0901172	0.06003	0.270379	0.270135		0.210168	0.200321	0.370185	0.520468	0.0500501		0.210126	0.210168	0.30021	0.130065	0.0500701		0.35028	0.15015	0.14007	0.310217		0.28028	0.05003
					Negativibacillus		0.030012	0.040032	0.0900811	0.040024	0.030009		0.010006	0.070035	0.130091	0.0400802	0		0	0.010012	0.030015	0.050035	0.02001		0.050025	0.0700911	0	0.0500701	0.010005		0.130104	0.0600962	0.06003	0.260234	0.03003		0.060036	0.060048	0.210147	0.050025	0.0300421		0.040032	0.0600601	0.08004	0.110077		0.0800801	0.140084
					Paludicola		0	0.010008	0	0.020012	0		0	0.010005	0.030021	0.0200401	0.120084		0	0.020024	0	0	0		0.010005	0.020026	0.010005	0.010014	0		0.010008	0	0.010005	0	0		0	0.020016	0.020014	0	0		0	0	0	0		0.01001	0.020012
					Ruminococcaceae_ge		0.60024	2.23179	1.63147	1.13068	4.29129		1.38083	2.31116	1.62113	1.1523	2.78195		1.83238	1.53184	1.11056	1.27089	1.22061		1.13057	0.941224	1.49075	3.48488	0.90045		1.39111	1.09175	4.23212	1.12101	0.610611		1.22073	0.990793	1.7112	2.63132	1.76247		1.24099	1.25125	1.27064	1.1408		1.57157	1.52091
					Ruminococcus		0	0.630504	0.020018	2.02121	0.690207		0	3.72186	0.110077	5.26052	0		0	4.36524	2.97149	2.74192	0.090045		0	2.57335	0.010005	0	0.08004		0.070056	0.010016	0.030015	0.180162	5.06507		0.590354	1.04083	0	0.6003	4.08572		0.570456	0.510511	0.130065	0.010007		3.1031	0.60036
					UBA1819		0.160064	0.120096	0.0900811	0	0.060018		0.040024	0.06003	2.04143	0.330661	0.830581		0.0300391	0.020024	0.04002	0	0.34017		0.130065	0.0600781	0.10005	0.010014	0.08004		0.290232	0.470753	0.28014	0.260234	0.02002		0.240144	0.060048	0.140098	0.370185	0.130182		0.05004	0.17017	0.26013	0.270189		0.11011	0.10006
			Peptococcales	Peptococcaceae	Peptococcaceae_ge		0.070028	0.0800641	0.0700631	0.090054	0.050015		0.090054	0.04002	0.060042	0.0501002	0.310217		0.0600781	0.010012	0.030015	0.070049	0.10005		0.02001	0.0300391	0.070035	0.0901262	0.08004		0.05004	0.10016	0.030015	0.060054	0.01001		0.090054	0.010008	0.020014	0.06003	0.010014		0.130104	0.0600601	0.10005	0.030021		0.03003	0.080048
			Peptostreptococcales-Tissierellales	Anaerovoracaceae	Anaerovoracaceae_ge		0	0.10008	0.0700631	0.020012	0.090027		0.080048	0.010005	0.030021	0.140281	0.050035		0.0901172	0.110132	0.10005	0.060042	0.04002		0.070035	0.0801041	0.050025	0.120168	0.08004		0.040032	0.15024	0.010005	0.120108	0.04004		0.030018	0.040032	0.050035	0.030015	0.0500701		0.110088	0.0600601	0.06003	0.090063		0.26026	0.160096
	Patescibacteria	Saccharimonadia	Saccharimonadales	Saccharimonadaceae	Candidatus_Saccharimonas		0	0.380304	0	0.060036	0.480144		0.030018	0.38019	0	0.230461	0.370259		0.690898	0.15018	0.16008	0.440308	0.84042		0.630315	0.0901172	0.06003	0.210294	0.130065		0.240192	0.370593	0.44022	0.650586	0.630631		0	0.910729	0.310217	0.16008	0.670939		0.820657	0.900901	0.490245	0.550385		0.0900901	0.570342
	Proteobacteria	Alphaproteobacteria	Rhodospirillales	Rhodospirillales_fa	Rhodospirillales_fa_ge		0	0	0.0700631	0.720432	0.010003		0.15009	0.02001	0.120084	1.83367	0		0	0.010012	0	0	0		0.590295	0.300391	0.570285	0.480673	0		0	0	0	0	0.0600601		0.110066	0.030024	0.030021	0.06003	1.60224		0	0.02002	0.030015	0		1.18118	1.32079
		Gammaproteobacteria	Burkholderiales	Sutterellaceae	Parasutterella		0.020008	0.05004	0.010009	0.060036	0.020006		0.040024	0.010005	0.030021	0.0501002	0.040028		0.010013	0.010012	0.02001	0	0.08004		0.04002	0.0400521	0.02001	0	0		0.010008	0.0600962	0	0	0.02002		0.040024	0.010008	0.010007	0.02001	0.010014		0.010008	0.0600601	0.02001	0		0.0900901	0.040024
			Enterobacterales	Hafniaceae	Hafnia-Obesumbacterium		0	0	0	0	0		0	0	0	0	0		0	0	0	0	0		0	0	0	0	0		0	0	0	0	0		0	0	2.66186	0	0		0	0	0	0		0	0
	Others						0.070028	0.280224	0.260234	0.270162	0.170051		0.20012	0.150075	0.180126	0.340681	0.20014		0.240312	0.320384	0.28014	0.280196	0.170085		0.24012	0.170221	0.28014	0.210294	0.10005		0.170136	0.270433	0.38019	0.160144	0.2002		0.190114	0.110088	0.080056	0.270135	0.190266		0.210168	0.21021	0.130065	0.190133		0.38038	0.420252
[truncated: 22 more columns]
