# Supplementary material for: Chicory: Understanding the Effects and Effectors of This Functional Food
Source: Nutrients. 2022 Feb 23;14(5):957. doi: 10.3390/nu14050957 (PMC8912540; doi:10.3390/nu14050957)
Supplement: Supplementary file 1 [file nutrients-14-00957-s001.zip › File S6.xlsx]

## Sheet: Feuil1
File S6. Standardized abundance ratio (relative to D0) for Firmicutes and Bacteroidetes phyla after 30 days of diet in mice.
Standard error of mean (SEM) were calculated for each phylum abundance ratio (D30 vs. D0), and statistically significant differences were measured by ANOVA and Tukey’s test (p < 0.1).
	Ctr1			Chic			Fru			Ctr2			CGA			STL
Abundance ratio	Mean	SEM	P-value	Mean	SEM	P-value	Mean	SEM	P-value	Mean	SEM	P-value	Mean	SEM	P-value	Mean	SEM	P-value
Firmicutes	1.11	0.62	/	0.94	0.27	ns p=0.5733	0.9	0.37	ns p=0.5167	0.77	0.17	/	0.91	0.24	ns p=0.3759	0.82	0.35	ns p=0.807
Bacteroidetes	1.22	0.75	/	1.17	0.28	ns p=0.9077	1.61	1.56	ns p=0.6268	1.36	0.38	/	1.24	0.49	ns p=0.6927	1.89	0.81	ns p=0.2756
Ratio	1.5	1.57	/	0.9	0.55	ns p=0.4443	1.038	0.73	ns p=0.5681	0.625	0.29	/	0.924	0.67	ns p=0.4389	0.307	0.08	* p=0.08
