# Supplementary material for: Chicory: Understanding the Effects and Effectors of This Functional Food
Source: Nutrients. 2022 Feb 23;14(5):957. doi: 10.3390/nu14050957 (PMC8912540; doi:10.3390/nu14050957)
Supplement: Supplementary file 1 [file nutrients-14-00957-s001.zip › File S8.xlsx]

## Sheet: Feuil1
File S8. Estimation of the most important effects of the chicory and its tested compounds: fructose (Fru), chlorogenic acids (CGA) and sesquiterpene lactones (STL)
Number of DEGs was considered in transcriptome analysis, and number of modified taxa in metagenetic analysis. Results of hormone assay was constricted to significant modification as well as for in vitro analyses.
A score was calculated by totaling these modifications for each diet. A significant response (yes) was considered 1 and a non-significant one (no) was considered 0.
Fructose could be estimated to trigger 85% of the chicory effects, CGA to contribute for 33% and STL for 35% of these effects.
	Health effect	Analytical method	Chic	Fru	CGA	STL
	Anti-cancer	gene expression (nb of DEGs)	9	7	2	3
		in vitro apoptotic effect	yes	no	no	yes
	Anti-inflammatory	gene expression (nb of DEGs)	4	4	2	2
		in vitro cytokine assay (nb of cytokine)	3	2	2	2
	Antibacterial	gene expression (nb of DEGs)	7	6	2	1
		metagenetics (nb of modified taxa)	3	2	2	1
	Digestion and metabolism	gene expression (nb of DEGs)	12	11	4	5
	a) hypoglycemic	GIP hormonal assay	no	no	no	yes
	b) hypolipidemic	metagenetics (nb of modified taxa)	4	4	1	1
		leptin hormonal assay	no	no	yes	no
	Neural and sensorial	gene expression (nb of DEGs)	15	13	1	2
		metagenetics (nb of modified taxa)	4	4	3	4
	Anti-xenobiotic and antioxidant	gene expression (nb of DEGs)	6	5	3	1
	Hypotensive	metagenetics (nb of modified taxa)	1	1	0	0
	Score		69	59	23	24
	Contribution		1	0.85	0.33	0.35
